# Supplementary material for: Driving Performance on the Descending Limb of Blood Alcohol Concentration (BAC) in Undergraduate Students: A Pilot Study
Source: PLoS One. 2015 Feb 27;10(2):e0118348. doi: 10.1371/journal.pone.0118348 (PMC4344323; doi:10.1371/journal.pone.0118348)
Supplement: S1 Data — Format is in 22 columns and 65 lines (semi-colons for separator and points for decimal): Column 1: (ID) Identification number of participant; Column 2: (Group) Control or Experimental group; Column 3: (TimePoints) 0 hours, 4 hours, 7 hours and 24 hours; Column 4: (Gender) Female (F) or Male (M); Column 5: (Age) Age in years; Column 6: (Speeding) Percentage of time spent over the speed limit; Column 7: (Mistakes) Number of driving mistakes; Column 8: (VSI_SCORE) General performance score on 100 points from the driving simulator report; Column 9: (VSI_Control) Steering control performance score on 100 points from the driving simulator report; Column 10: (VSI_Safety) Safety performance score on 100 points from the driving simulator report; Column 11: (VSI_Legality) Legality performance score on 100 points from the driving simulator report; Column 12: (VSI_Mobility) Vehicle mobilty performance score on 100 points from the driving simulator report; Column 13: (VSI_Sharing) Road sharing performance score on 100 points from the driving simulator report; Column 14: (VSI_Ecodriving) Ecodriving performance score on 100 points from the driving simulator report; Column 15: (UFOV_Categories) Crash risk categories (i.e. very low, low, moderate, high and very high); Column 16: (UFOV1) Processing speed in milliseconds (subtest 1); Column 17: (UFOV2) Divided attention in milliseconds (subtest 2); Column 18: (UFOV3) Selective attention in milliseconds (subtest 3); Column 19: (MHR) Mean heart rate in beat per minutes; Column 20: (MeanNN) Mean time intervals between normal-to-normal beats in milliseconds; Column 21: (SDNN) Standard deviation time intervals between normal-to-normal beats in milliseconds; Column 22: (pNN50) Proportion of NN50 divided by total number of normal-to-normal beats intervals (NN50 is the number of pairs of successive intervals between normal-to-normal beats that differ by more than 50 milliseconds). (CSV) [file pone.0118348.s001.csv]

ID	Group	TimePoints	Gender	Age	Speeding	Mistakes	VSI_SCORE	VSI_Control	VSI_Safety	VSI_Legality	VSI_Mobility	VSI_Sharing	VSI_Ecodriving	UFOV_Categories	UFOV1	UFOV2	UFOV3	MHR	MeanNN	SDNN	pNN50
12001	Control	0	F	20	1	5	64	49	54	81	47	69	64	VeryLow	17	17	70	88.4098	678.658	59.2433	6.3981
12001	Control	4	F	20	8	6	25	22	0	39	26	38	52	VeryLow	17	17	67	93.7836	639.771	50.1858	3.5047
12001	Control	7	F	20	4	5	49	53	21	65	59	55	68	VeryLow	17	17	60	94.5649	634.485	36.0095	0.9302
12001	Control	24	F	20	0	2	81	84	75	82	85	88	86	VeryLow	17	17	40	78.7661	761.749	70.1088	32.2034
12002	Control	0	F	24	0	3	72	49	72	89	40	76	64	VeryLow	17	17	100	60.9894	983.777	133.708	54.9645
12002	Control	4	F	24	9	6	53	48	34	71	52	63	56	VeryLow	17	17	37	80.3108	747.097	60.8363	14.5658
12002	Control	7	F	24	7	7	45	32	35	61	37	47	49	VeryLow	17	17	57	68.6945	873.433	88.1324	59.2814
12002	Control	24	F	24										VeryLow	17	17	43
12003	Control	0	M	19	0	2	76	75	86	59	74	100	79	VeryLow	17	17	57	62.8811	954.181	84.947	32.2906
12003	Control	4	M	19	3	6	74	76	66	75	98	89	60	VeryLow	17	17	73	61.0788	982.337	74.384	39.4928
12003	Control	7	M	19	4	3	76	79	69	75	98	100	62	VeryLow	17	17	20	61.8608	969.919	62.2028	27.4194
12003	Control	24	M	19	4	4	67	58	58	76	70	74	69	VeryLow	17	17	23	61.4766	975.982	69.1951	35.6873
12004	Control	0	F	19	4	5	24	15	0	44	35	30	33	VeryLow	17	17	70	101.365	591.921	41.7466	3.9604
12004	Control	4	F	19	9	5	52	51	41	66	67	60	32	VeryLow	17	17	60	92.3707	649.557	45.3692	9.3333
12004	Control	7	F	19	11	3	43	41	23	62	72	47	28	VeryLow	17	17	57	88.1591	680.588	76.4099	12
12004	Control	24	F	19	19	4	46	75	20	45	100	64	38	VeryLow	17	17	30	78.605	763.31	57.4715	29.7158
12007	Control	0	M	19	3	5	80	83	78	77	100	93	64	VeryLow	17	17	80	79.0256	759.248	52.7705	10.076
12007	Control	4	M	19	12	4	68	50	61	84	79	81	52	VeryLow	17	17	40	77.4054	775.139	55.2569	14.8676
12007	Control	7	M	19	3	1	80	84	79	75	99	99	63	VeryLow	17	17	53	97.3404	616.394	37.4182	0.4521
12007	Control	24	M	19	3	2	79	82	79	78	100	97	54	VeryLow	17	17	30	82.5793	726.574	58.9161	8.9154
12008	Control	0	M	25	4	4	70	73	65	74	95	79	49	VeryLow	17	17	53	58.534	1025.05	135.651	72.445
12008	Control	4	M	25	16	5	38	44	11	50	68	53	47	VeryLow	17	17	63	57.9926	1034.62	135.443	74.7004
12008	Control	7	M	25	5	5	33	42	9	47	54	44	26	VeryLow	17	17	33	57.9153	1035.99	135.308	74.8
12008	Control	24	M	25	3	3	81	77	82	78	100	90	74	VeryLow	17	17	30	56.4467	1062.95	181.107	66.5339
12020	Control	0	F	22	15	4	45	72	34	28	93	66	40	VeryLow	17	17	60	87.4499	686.107	68.3716	3.2046
12020	Control	4	F	22	20	5	22	21	0	34	46	42	21	VeryLow	17	17	43	85.15	704.639	81.1054	6.1404
12020	Control	7	F	22	5	8	52	69	57	22	100	95	41	VeryLow	17	17	50	82.5937	726.447	82.7738	8.2322
12020	Control	24	F	22	17	1	64	78	65	43	100	99	48	VeryLow	17	17	63	94.4976	634.937	47.3964	0.6098
12021	Control	0	M	19	15	7	37	34	19	49	67	44	39	VeryLow	17	17	70	67.1406	893.647	124.165	31.6469
12021	Control	4	M	19	11	5	56	70	47	47	93	86	38	VeryLow	17	17	60	64.2585	933.729	100.783	45.1327
12021	Control	7	M	19	17	4	49	72	28	52	91	67	35	VeryLow	17	17	57	59.8832	1001.95	99.832	39.3382
12021	Control	24	M	19	19	6	29	31	1	40	67	59	26	VeryLow	17	17	90	64.0047	937.432	113.523	44.7894
6001	Alcohol	0	M	19	11	4	59	69	36	68	100	77	52	VeryLow	17	17	80	63.5284	944.46	137.758	61.8654
6001	Alcohol	4	M	19	22	8	22	55	0	8	100	48	13	VeryLow	17	17	63	78.4739	764.586	89.6606	50.7361
6001	Alcohol	7	M	19	14	7	37	64	0	38	100	66	45	VeryLow	17	17	37	84.6365	708.914	79.0322	36.1191
6001	Alcohol	24	M	19	20	4	48	65	22	57	100	82	16	VeryLow	17	17	60	73.6289	814.898	77.2585	31.9429
6002	Alcohol	0	M	19	23	10	0	0	0	0	0	0	0	VeryLow	17	17	100	79.756	752.295	94.3328	27.9137
6002	Alcohol	4	M	19	35	12	1	0	0	0	28	0	0	VeryLow	17	17	87	98.5742	608.679	70.68	8.5209
6002	Alcohol	7	M	19	23	9	48	71	21	50	100	85	22	VeryLow	17	17	60	98.089	611.689	53.4492	7.1364
6002	Alcohol	24	M	19	24	8	37	66	17	27	100	84	4	VeryLow	17	17	100	93.9026	638.96	69.2656	15.6627
6003	Alcohol	0	F	22	10	7	9	0	0	19	9	6	23	VeryLow	17	17	90	89.1304	673.171	29.1705	0.6686
6003	Alcohol	4	F	22	22	12	41	68	18	29	100	80	35	VeryLow	17	17	107	101.102	593.459	26.6045	0.3012
6003	Alcohol	7	F	22	17	5	43	80	18	40	92	71	21	VeryLow	17	17	77	101.942	588.572	26.4534	0.1453
6003	Alcohol	24	F	22	9	5	53	76	43	41	93	76	43	VeryLow	17	17	27	86.6194	692.685	35.1262	0.5957
6004	Alcohol	0	M	21	21	5	41	47	17	51	80	54	38	VeryLow	17	17	80	62.4116	961.359	94.5419	37.6123
6004	Alcohol	4	M	21	9	11	34	28	0	65	58	33	39	VeryLow	17	17	57	81.1353	739.505	67.0123	8.0041
6004	Alcohol	7	M	21	11	3	60	81	60	51	93	77	22	VeryLow	17	17	17	79.7227	752.609	69.4932	15.656
6004	Alcohol	24	M	21	17	7	55	70	31	57	100	84	43	VeryLow	17	17	57	59.684	1005.29	105.238	51.3709
6005	Alcohol	0	M	22	19	9	20	15	0	27	57	19	46	VeryLow	17	17	83	87.3054	687.242	64.9798	3.7003
6005	Alcohol	4	M	22	27	7	12	32	0	0	79	27	4	VeryLow	17	17	100	97.957	612.514	33.1968	2.1327
6005	Alcohol	7	M	22	10	4	75	77	72	76	99	85	57	VeryLow	17	77	113	89.1478	673.039	53.7804	3.3727
6005	Alcohol	24	M	22	14	5	71	77	65	73	100	91	42	VeryLow	17	17	73	83.4125	719.317	66.793	8.8763
6006	Alcohol	0	M	26	14	12	16	0	0	41	2	0	31	VeryLow	17	17	80	91.7207	654.16	64.3351	17.6219
6006	Alcohol	4	M	26	30	16	0	0	0	0	0	0	0	VeryLow	17	17	90	115.297	520.395	39.8398	1.1125
6006	Alcohol	7	M	26	17	9	23	0	0	57	33	0	38	VeryLow	17	17	84	108.627	552.347	38.7658	0.5495
6006	Alcohol	24	M	26	12	5	21	45	0	4	73	44	47	VeryLow	17	17	53	82.6503	725.95	86.0256	38.1818
6007	Alcohol	0	M	20	1	1	80	75	75	81	90	100	75	VeryLow	17	17	83	88.4878	678.06	53.0078	6.0676
6007	Alcohol	4	M	20	15	3	68	78	51	73	100	90	55	VeryLow	17	17	90	92.5732	648.136	53.3628	4.4728
6007	Alcohol	7	M	20	1	2	71	80	64	60	100	100	66	VeryLow	17	17	93	88.7058	676.393	57.0588	10
6007	Alcohol	24	M	20	4	3	69	82	57	67	100	94	52	VeryLow	17	17	93	80.5647	744.743	87.2439	21.6364
6008	Alcohol	0	F	24	13	6	46	51	23	58	68	59	50	VeryLow	17	17	187	70.7279	848.321	69.1035	25.9179
6008	Alcohol	4	F	24	18	9	44	71	27	46	72	77	0	VeryLow	17	73	160	81.9291	732.34	50.078	3.5216
6008	Alcohol	7	F	24	12	6	64	77	44	63	100	87	62	VeryLow	17	17	113	83.1207	721.842	46.4157	1.3514
6008	Alcohol	24	F	24	1	8	81	77	79	83	87	95	72	VeryLow	17	17	113	71.2676	841.897	57.8333	15.1838
